# Supplementary material for: Potential Tamoxifen Repurposing to Combat Infections by Multidrug-Resistant Gram-Negative Bacilli
Source: Pharmaceuticals (Basel). 2021 May 26;14(6):507. doi: 10.3390/ph14060507 (PMC8230278; doi:10.3390/ph14060507)
Supplement: Supplementary file 1 [file pharmaceuticals-14-00507-s001.zip]

Archive with 1 entries (1 files):
- pharmaceuticals-1229121-supplementary.pdf
